# Supplementary material for: Molecular subtypes based on ferroptosis-related genes and tumor microenvironment infiltration characterization in small cell lung cancer
Source: Front Immunol. 2025 May 13;16:1574434. doi: 10.3389/fimmu.2025.1574434 (PMC12106331; doi:10.3389/fimmu.2025.1574434)
Supplement: Supplementary file 4 [file Table1.xlsx]

## Sheet: Sheet1
Hid	subtype	Gender 0=F 1=M	Age	sample subtype	T.stage	N.stage	M	stage	Syn	CgA	CD56	CK18	Ki-67	STAS	tumor.size	pleura.invasive	vessel.invasive	smoking.index	smoking	chemotherapy	chemotherapy.cycle	radiotherapy	OS(month)	event
374816	S3	1	60	central	2a	1	0	IIB	1	1	2	NA	NA	0	3.5	0	0	500	1	EP*4CS	4	0	17.5	1
375288	S1	1	57	peripheral	2a	2	0	IIIA	2	1	3	NA	0.6	0	2	1	0	900	1	EP*6Cs	6	1	30	1
375813	S1	1	46	peripheral	3	2	0	IIIB	2	1	2	NA	NA	0	5.5	0	0	0	0	EP*4CS	4	0	104.83	0
376355	S3	0	66	central	2a	1	0	IIB	2	2	3	NA	NA	0	3	0	0	0	0	EP*6Cs	6	1	36.33	1
378058	S1	0	56	peripheral	4	0	0	IIIA	2	NA	3	2	NA	0	10	0	0	0	0	EP*4CS	4	0	8.4	1
378152	S3	1	57	central	2a	0	0	IB	3	2	3	NA	0.8	0	1.6	0	0	0	0	EP*4CS	4	1	59.27	1
378500	S2	0	56	central	1c	2	0	IIB	2	1	3	1	0.75	0	2.5	0	0	0	0	EP*4CS	4	0	103.83	0
378991	S2	1	63	central	2b	2	0	IIIA	3	2	3	3	NA	0	4.2	0	0	0	0	NA		NA	10.5	1
383458	S3	1	73	peripheral	1c	0	0	IA3	2	1	3	NA	0.5	0	2.5	0	0	900	1	CE*4CS	4	NA	35.5	1
386865	S2	1	69	central	2a	2	0	IIIA	2	2	3	NA	0.7	0	4	0	0	1500	1	NA		NA	36.5	1
389577	S2	1	57	central	3	2	0	IIIB	2	2	3	2	NA	0	4	0	0	400	1	NA		NA	6.63	1
391039	S3	0	51	peripheral	1b	2	0	IIIA	2	NA	3	1	0.5	0	1.7	0	0	0	0	EP*4CS	4	0	97.6	0
391058	S3	1	61	central	2a	0	0	IB	3	NA	3	3	NA	0	3.3	0	0	1000	1	CE*6CS	6	0	84.9	0
392520	S3	1	54	central	2a	2	0	IIIA	2	2	3	2	NA	0	2	0	0	1200	1	EP*4CS	4	1	23.33	1
396106	S2	1	48	peripheral	3	1	0	IIIA	3	2	3	3	NA	0	1.1	0	1	525	1	NA		NA	37.9	1
399543	S3	1	51	central	1b	2	0	IIIA	2	2	1	NA	0.8	0	2	0	0	600	1	NA		NA	94.27	0
401923	S2	1	50	peripheral	1c	2	0	IIIA	2	2	3	2	NA	0	2.5	0	0	600	1	EP*4CS	4	1	73.33	1
402950	S3	1	50	peripheral	2a	1	0	IIB	2	2	NA	NA	0.7	0	1.5	1	0	600	1	EP*4CS	4	0	92.9	0
403064	S3	1	47	central	2a	2	0	IIIA	2	2	3	NA	0.4	0	4	0	1	400	1	EP*4CS	4	0	31.77	1
404002	S3	0	30	central	1c	0	0	IA3	1	2	3	2	0.65	0	2.6	0	0	0	0	EP*4CS	4	1	92.47	0
404244	S3	1	65	peripheral	1b	1	0	IIB	2	1	3	NA	NA	0	1.3	0	0	2000	1	EP*4CS	4	NA	3.25	0
406870	S2	1	66	central	2a	2	0	IIIA	1	1	3	NA	0.5	0	4	0	0	1200	1	EP*6CS	6	NA	14.17	1
407168	S1	1	44	central	3	0	0	IIB	3	3	3	1	0.8	0	6	0	0	400	1	EP*4CS	4	NA	60	1
408084	S3	0	28	central	4	0	0	IIIA	1	1	3	NA	0.7	0	10	0	0	0	0	CE*6CS	6	0	39.4	0
408864	S3	1	39	central	4	1	0	IIIA	1	1	3	NA	0.6	0	7	0	1	500	1	EP*6CS	6	1	90.23	0
411083	S1	1	57	peripheral	4	0	0	IIIA	NA	NA	1	NA	0.65	0	7	0	0	600	1	NA		NA	15.43	1
411841	S2	1	49	peripheral	2a	2	0	IIIA	2	2	3	NA	0.5	0	4	0	0	0	0	EP*4CS	4	1	27.1	1
412156	S3	1	60	peripheral	1c	1	0	IIB	2	1	NA	2	0.5	0	2.4	0	0	1600	1	EP*6CS	6	1	67.97	1
412208	S1	1	56	central	2a	1	0	IIB	2	2	3	NA	0.4	0	2	0	0	1200	1	NA		NA	89	0
412448	S2	0	66	peripheral	1c	0	0	IA3	1	1	3	NA	0.75	0	3	0	0	400	1	EP*2CS+CE*2CS	4	0	58.87	1
412865	S3	1	61	peripheral	2a	NA	0	NA	NA	NA	2	2	0.4	0	3.5	0	0	300	1	EP*4CS	4	1	42.6	1
413814	S2	1	47	central	3	2	0	IIIB	2	2	3	NA	0.8	0	4	0	0	600	1	EP*5CS	5	0	25.3	1
415218	S1	1	52	central	2b	0	0	IIA	3	2	3	NA	NA	0	5	0	0	400	1	NA		NA	47.73	1
417630	S2	1	65	central	2b	2	0	IIIA	2	2	3	2	0.7	0	4.5	1	0	525	1	NA		NA	5.43	1
